# Supplementary material for: A phase III randomized crossover trial of plerixafor versus G-CSF for treatment of WHIM syndrome
Source: J Clin Invest. 2023 Oct 2;133(19):e164918. doi: 10.1172/JCI164918 (PMC10541188; doi:10.1172/JCI164918)
Supplement: Supporting data values [file jci-133-164918-s101.xlsx]

## Sheet: Figure 3A
GP Order	G-CSF Dose Changes (μg/kg/d) during Screening Phase
Day	M01	M02	M04	M07	M08	M11	M13	M15	M17
0	0.94	0.88	1.38	2.06	0.4	0.76	0.9	1.1	0.78
3						0.76
3.1						1.14
14			1.38
23		0.88
29							0.9
29.1							1.34
31						1.14
31.1						1.88
40						1.88
48								1.1
48.1								0.7
62					0.4		1.34
62.1							2.14
64	0.94
64.1	1.42
72								0.7
72.1								0.46
73							2.14
110	1.42
112								0.46
119									0.78
125				2.06
PG Order	G-CSF Dose Changes (μg/kg/d) during Screening Phase
Day	M03	M05	M06	M09	M10	M12	M14	M16	M18	M19
0	0.6	0.6	0.46	0.62	0.78	0.42	0.3	0.38	0.44	1.3
18			0.46
22	0.6
25				0.62
27										1.3
43					0.78
47						0.42
51									0.44
54							0.3
56		0.6
133								0.38

## Sheet: Figure 5B
Figure 5B and C. Plerixafor is non-inferior to G-CSF for durably reversing neutropenia for one year and is superior to G-CSF for durably reversing lymphopenia for one year.
							ANC																						ALC
							Drug 1											Drug 2											Drug 1				Drug 2
			TISS Score		Number of Infections		M0		M2	M4		M6	M8		M10	M12		M0		M2	M4		M6	M8		M10	M12		M0	M4	M8	M12	M0	M4	M8	M12
Subject	Drug 1	Drug 2	Drug 1	Drug 2	Drug 1	Drug 2	trough	post-dose	trough	trough	post-dose	trough	trough	post-dose	trough	trough	post-dose	trough	post-dose	trough	trough	post-dose	trough	trough	post-dose	trough	trough	post-dose	post-dose	post-dose	post-dose	post-dose	post-dose	post-dose	post-dose	post-dose
M01	G-CSF	Plerixafor	14	0	3	0	530	610	780	840	970	737	2540	1590	661	640	630	570	620	742	1170	1470	838	840	1150	740	1020	960	350	600	190	480	1220	2330	2250	1920
M02	G-CSF	Plerixafor	22	12	9	3	980	840	1220	590	610	3285	1020	770	1216	1160	960	1010	1210	1193	1160	1130	1860	560	500	890	620	830	450	820	570	630	3390	710	1560	3990
M04	G-CSF	Plerixafor	11	2	2	1	600	490	1630	1070	1080	700	690	870	710	880	890	730	890	450	670	700	msch	310	410	1440	290	550	690	650	540	930	1410	1990	2740	1650
M07	G-CSF	Plerixafor	17	fail	6	fail	650	msch	300	610	580	500	270	310	112	140	msch	120	360	mfail	mfail	mfail	mfail	mfail	mfail	mfail	mfail	mfail	msch	440	450	msch	3380	mfail	mfail	mfail
M08	G-CSF	Plerixafor	3	24	1	9	950	760	366	970	910	1142	820	730	644	620	630	570	930	594	680	780	588	850	790	1213	690	580	830	810	400	890	3160	5440	3010	3050
M11	G-CSF	Plerixafor	18	8	5	3	400	570	966	150	msch	1298	220	250	1022	490	280	490	840	msch	920	890	4043	msch	1480	217	190	250	140	msch	240	270	2440	1010	1980	1110
M13	G-CSF	Plerixafor	5	15	2	3	msch	110	370	760	1120	1430	100	110	1510	390	240	630	870	550	310	500	msch	410	460	msch	550	460	390	660	380	310	1210	1400	1300	2540
M15	G-CSF	Plerixafor	14	13	4	5	2660	2090	350	400	640	msch	910	680	2098	2190	1730	1400	3660	804	620	950	msch	1320	2560	1534	3329	msch	150	600	290	620	1620	1660	1160	msch
M17	G-CSF	Plerixafor	26	fail	10	fail	310	370	500	1000	290	1000	650	620	1600	860	660	540	710	700	900	1140	mfail	mfail	mfail	mfail	mfail	mfail	660	720	630	810	3390	2990	mfail	mfail
M03	Plerixafor	G-CSF	0	0	0	0	510	930	516	1440	1190	1548	640	980	670	690	570	1520	1270	1238	550	540	449	860	690	msch	690	660	4100	3740	3080	3360	3050	530	550	590
M05	Plerixafor	G-CSF	17	0	6	0	1060	1470	1577	1090	1360	748	1290	msch	1406	2540	2230	1730	1760	1703	2640	msch	1339	1910	1910	1818	1600	1660	2850	5640	msch	3970	1180	msch	780	1160
M06	Plerixafor	G-CSF	10	4	2	1	420	670	1310	250	260	671	610	790	539	950	1370	700	550	658	510	480	982	870	670	msch	540	msch	2710	2340	1520	2000	780	340	600	msch
M09	Plerixafor	G-CSF	fail	10	fail	3	mfail	mfail	mfail	mfail	mfail	mfail	mfail	mfail	mfail	mfail	mfail	1640	1360	1885	1850	1610	1322	1980	2000	3085	2010	msch	mfail	mfail	mfail	mfail	620	500	460	msch
M10	Plerixafor	G-CSF	14	4	4	2	1030	1400	1385	850	msch	2894	msch	1540	1945	890	1070	2510	2360	msch	1730	1340	2193	msch	msch	3108	1820	1840	1840	msch	1670	1160	740	720	msch	500
M12	Plerixafor	G-CSF	0	14	0	3	970	1280	1706	830	1220	1123	560	880	545	1170	1310	820	730	1440	650	640	654	660	msch	810	810	690	1370	890	1690	1810	450	380	msch	360
M14	Plerixafor	G-CSF	fail	fail	fail	fail	mfail	mfail	mfail	mfail	mfail	mfail	mfail	mfail	mfail	mfail	mfail	mfail	mfail	mfail	mfail	mfail	mfail	mfail	mfail	mfail	mfail	mfail	mfail	mfail	mfail	mfail	mfail	mfail	mfail	mfail
M16	Plerixafor	G-CSF	9	6	4	2	2290	2790	msch	1820	3780	1617	3060	3470	msch	2000	2350	1190	680	msch	1110	980	950	msch	msch	1574	895	msch	2490	3230	2540	2930	880	820	msch	msch
M18	Plerixafor	G-CSF	2	20	1	6	1000	1540	1040	1550	1230	970	690	1000	1000	880	930	2670	2310	500	1000	880	1300	msch	750	700	710	1040	4090	2590	2220	1500	820	770	550	650
M19	Plerixafor	G-CSF	1	36	2	11	1470	1980	2400	1250	1640	2000	3460	4270	1340	3230	4280	4310	3240	1700	1390	1180	1180	1460	1190	msch	1470	msch	5070	3370	3840	2720	1380	1080	1330	msch

## Sheet: Figure 5C
Figure 5C. Plerixafor is superior to G-CSF for durably reversing lymphopenia for one year.
							ALC
							Drug 1				Drug 2
			TISS Score		Number of Infections		M0	M4	M8	M12	M0	M4	M8	M12
Subject	Drug 1	Drug 2	Drug 1	Drug 2	Drug 1	Drug 2	post-dose	post-dose	post-dose	post-dose	post-dose	post-dose	post-dose	post-dose
M01	G-CSF	Plerixafor	14	0	3	0	350	600	190	480	1220	2330	2250	1920
M02	G-CSF	Plerixafor	22	12	9	3	450	820	570	630	3390	710	1560	3990
M04	G-CSF	Plerixafor	11	2	2	1	690	650	540	930	1410	1990	2740	1650
M07	G-CSF	Plerixafor	17	fail	6	fail	msch	440	450	msch	3380	mfail	mfail	mfail
M08	G-CSF	Plerixafor	3	24	1	9	830	810	400	890	3160	5440	3010	3050
M11	G-CSF	Plerixafor	18	8	5	3	140	msch	240	270	2440	1010	1980	1110
M13	G-CSF	Plerixafor	5	15	2	3	390	660	380	310	1210	1400	1300	2540
M15	G-CSF	Plerixafor	14	13	4	5	150	600	290	620	1620	1660	1160	msch
M17	G-CSF	Plerixafor	26	fail	10	fail	660	720	630	810	3390	2990	mfail	mfail
M03	Plerixafor	G-CSF	0	0	0	0	4100	3740	3080	3360	3050	530	550	590
M05	Plerixafor	G-CSF	17	0	6	0	2850	5640	msch	3970	1180	msch	780	1160
M06	Plerixafor	G-CSF	10	4	2	1	2710	2340	1520	2000	780	340	600	msch
M09	Plerixafor	G-CSF	fail	10	fail	3	mfail	mfail	mfail	mfail	620	500	460	msch
M10	Plerixafor	G-CSF	14	4	4	2	1840	msch	1670	1160	740	720	msch	500
M12	Plerixafor	G-CSF	0	14	0	3	1370	890	1690	1810	450	380	msch	360
M14	Plerixafor	G-CSF	fail	fail	fail	fail	mfail	mfail	mfail	mfail	mfail	mfail	mfail	mfail
M16	Plerixafor	G-CSF	9	6	4	2	2490	3230	2540	2930	880	820	msch	msch
M18	Plerixafor	G-CSF	2	20	1	6	4090	2590	2220	1500	820	770	550	650
M19	Plerixafor	G-CSF	1	36	2	11	5070	3370	3840	2720	1380	1080	1330	msch

## Sheet: Figure 4
Figure 4. Infection severity and distribution for WHIM patients during the plerixafor and G-CSF treatment phases. G, G-CSF; P, plerixafor; M#, month during the treatment phase; ISS, infection severity score.
Points to calculate ISS: non-sterile, 1; sterile, 2; 38.3-39oC, 1; >39oC, 2; topical antibx, 1; oral antibx, 2; parenteral antibx, 3; ED visit, 1; hospitalization, 2.
																						Summary Infection Data
Individual Infection Data																								Infection Parameters
																								TISS		Number		Days on Antibiotics*
								TISS Parameter Score														Patient	Drug Order	G	P	G	P	G	P
								Site	Fever	anti-infective	Care Level											M01	GP	14	0	3	0	25	0
								non-sterile=1	no=0	topical=1	ED visit=1				Days on Antibiotics							M02	GP	22	12	9	3	44	29
								sterile=2	38.3-39oC=1	oral=2	hospitalization=2				Treatment Phase #1			Treatment Phase #2				M03	PG	0	0	0	0	0	0
Patient	Drug Order	Infection		Organism		Study Drug	Interval		>39oC=2	parenteral=3		ISS	Antibiotic		Oral	Parenteral	Topical	Oral	Parenteral	Topical		M04	GP	11	2	2	1	25	0
M01	GP	Otitis media		Undefined		G	M0-M4	2	0	2	0	4	cefexime		10							M05	PG	0	18	0	6	0	50
		Influenza		Influenza A		G	M4-M8	2	2	2	0	6	tamiflu		5							M06	PG	4	10	1	2	10	10
		Otitis media		Undefined		G	M4-M8	2	0	2	0	4	cefuroxime		10							M07	GP	17	F	6	F	18	F
																						M08	GP	3	27	1	8	19	75
M02	GP	Diarrhea		Undefined		G	M0-M4	1	0	2	0	3	cipro		10							M09	PG	11	F	3	F	30	F
		Thrush		Undefined		G	M0-M4	1	0	1	0	2	nystatin				14					M10	PG	4	14	2	4	3	25
		Acute bronchitis		Undefined		G	M0-M4	1	0	2	0	3	cipro		14							M11	GP	17	6	5	3	39	0
		Acute bronchitis		Undefined		G	M0-M4	1	1	2	0	4	prophyl. Azithro									M12	PG	14	0	3	0	25	0
		Gastroenteritis		Undefined		G	M0-M4	1	0	0	0	1	none									M13	GP	5	15	2	3	5	24
		Dacrocystitis		Undefined		G	M0-M4	1	0	1	0	2	ofloxacin				14					M14	PG	F	F	F	F	F	F
		Acute bronchitis		Undefined		G	M4-M8	1	0	2	0	3	levoflox		10							M15	GP	14	15	4	5	38	50
		Acute bronchitis		Undefined		G	M4-M8	1	0	2	0	3	levoflox		10							M16	PG	6	9	2	4	22	18
		Gastroenteritis		Undefined		G	M8-M12	1	0	0	0	1	none									M17	GP	26	F	10	F	116	F
		Acute bronchitis		Undefined		P	M4-M8	1	0	2	0	3	cipro					10				M18	PG	20	2	6	1	43	0
		Acute bronchitis		Undefined		P	M8-M12	1	0	2	0	3	cipro					14				M19	PG	36	1	11	1	37	0
		Flu-like illness		Undefined		P	M8-M12	2	2	2	0	6	Tamiflu					5
																								F=drug failure
M03	PG	None																						G=G-CSF
																								P=plerixafor
M04	GP	Pneumonia		Undefined		G	M4-M8	2	1	3	1	7	ceftriaxone, azithromycin		10	1								TISS= total infection severity score
		Dental Abscess		Undefined		G	M8-M12	2	0	2	0	4	amoxacillin		15									*Days on antibiotics prespecified in the statistical analysis plan to include only oral and IV agents
		Tinea corporis		Pithomyces species		P	M0-M4	1	0	1	0	2	terbinafine							98
M05	PG	URTI		Undefined		P	M0-M4	1	0	2	0	3	levaquin		10
		URTI		Undefined		P	M0-M4	1	0	2	0	3	amoxacillin		10
		Otitis media		Undefined		P	M4-M8	2	0	2	0	4	azithromycin		10
		Conjunctivitis		Undefined		P	M4-M8	1	0	1	0	2	tobramycin				5
		Sinusitis		Undefined		P	M4-M8	1	0	2	0	3	amoxacillin		10
		Sinusitis		Undefined		P	M8-M12	1	0	2	0	3	augmentin		10
M06	PG	UTI		Undefined		P	M0-M4	1	2	2	1	6	cipro		3
		Dental Abscess		Undefined		P	M8-M12	2	0	2	0	4	augmentin		7
		Sinusitis		Undefined		G	M8-M12	1	0	2	1	4	azithromycin					10
M07	GP	Tinea capitis exacerbation		Trichophyton tonsurans		G	M0-M4	1	0	2	0	3	itraconazole		365
		Pharyngitis		Undefined		G	M0-M4	1	0	2	1	4	cephalexin		7
		Otitis externa		Undefined		G	M4-M8	1	0	0	0	1	none
		Otitis externa		Undefined		G	M4-M8	1	0	1	0	2	ciprodex				5
		Pharyngitis		Undefined		G	M8-M12	1	0	2	1	4	amoxacillin		11
		Gastroenteritis		Undefined		G	M8-M12	1	0	0	2	3	none
M08	GP	Diarrhea		Cyclospora		G	M4-M8	1	0	2	0	3	Bactrim		19
		Diarrhea		Undefined		P	M0-M4	1	0	2	0	3	cipro					5
		URTI		Rhinovirus		P	M0-M4	1	0	2	0	3	amoxacillin					10
		Otitis media		Undefined		P	M0-M4	2	0	2	0	4	cefdinir					10
		URTI		Undefined		P	M4-M8	1	0	2	0	3	amoxacillin					10
		Prostatitis		Undefined		P	M4-M8	1	0	2	0	3	cipro					10
		URTI		Undefined		P	M4-M8	1	0	2	0	3	augmentin					10
		Otitis media		Undefined		P	M4-M8	2	0	2	0	4	augmentin					10
		Otitis media		Undefined		P	M8-M12	2	0	2	0	4	amoxacillin					10
M09	PG	Sinusitis		Undefined		G	M4-M8	1	0	2	0	3	augmentin					10
		Otitis media		Undefined		G	M8-M12	2	0	2	0	4	augmentin					10
		Otitis media		Undefined		G	M8-M12	2	0	2	0	4	cefdinir					10
M10	PG	Oral infection		Undefined		P	M0-M4	1	0	2	0	3	valtrex, augmentin		7
		Dental Abscess		Undefined		P	M0-M4	2	0	2	1	5	augmentin		7
		Oral HSV		Undefined		P	M8-M12	1	0	2	0	3	Valtrex		1
		Sinusitis		Undefined		P	M8-M12	1	0	2	0	3	amoxacillin		10
		Vag Candidiasis		Candida albicans		G	M0-M4	1	0	2	0	3	fluconazole					3
		URTI		Undefined		G	M0-M4	1	0	0	0	1	none
M11	GP	Bronchitis		Undefined		G	M0-M4	1	0	2	0	3	amoxacillin		19
		Gastroenteritis		Undefined		G	M4-M8	1	0	0	0	1	none
		Pneumonia		Moraxella		G	M4-M8	2	0	2	0	4	amoxacillin		10
		URTI		Rhinovirus		G	M4-M8	1	2	2	1	6	amoxacillin		10
		Pneumonia		Enterovirus, Rhinovirus		G	M8-M12	2	0	0	1	3	none
		URTI		Undefined		P	M4-M8	1	0	0	0	1	none
		tinea corporis		Dematiaceous mold		P	M4-M8	1	0	1	0	2	terbinafine							14
		URTI		Metapneumovirus		P	M8-M12	1	1	0	1	3	none
M12	PG	URTI		Undefined		G	M0-M4	1	0	2	0	3	azithromycin					10
		Flu-like		Undefined		G	M0-M4	2	2	2	1	7	tamiflu					5
		Acute bronchitis		Undefined		G	M0-M4	1	1	2	0	4	azithromycin					10
M13	GP	Herpes labialis		Undefined		G	M4-M8	1	0	2	0	3	acyclovir		5
		Skin infection		Undefined		G	M8-M12	1	0	1	0	2	mupirocin				7
		Pharyngitis		Undefined		P	M0-M4	1	0	2	0	3	amoxacillin					10
		Tinea capitis		Trichophyton tonsurans		P	M0-M4	1	0	2	0	3	fluconazole					30*
		Axillary abscess		Staph aureus		P	M8-M12	2	2	3	2	9	clindamycin					6	8
M14	PG	None
M15	GP	Pneumonia		Undefined		G	M0-M4	2	0	2	0	4	azithromycin		10
		Herpes labialis		HSV-1/2		G	M0-M4	1	0	1	0	2	acyclovir cream				3
		Thigh abscess		Undefined		G	M4-M8	2	0	2	0	4	Bactrim		14
		Thigh abscess		Undefined		G	M8-M12	2	0	2	0	4	Bactrim		14
		URTI		Undefined		P	M0-M4	1	0	2	0	3	augmentin					10
		URTI		Undefined		P	M0-M4	1	0	2	0	3	azithromycin					10
		Bronchitis		Undefined		P	M4-M8	1	0	2	0	3	azithromycin					10
		Bronchitis		Undefined		P	M8-M12	1	0	2	0	3	azithromycin					10
		Bronchitis		Undefined		P	M8-M12	1	0	2	0	3	azithromycin					10
M16	PG	URTI		Undefined		P	M4-M8	1	0	0	0	1	none
		Tinea corporis		Undefined		P	M4-M8	1	0	1	0	2	terbinafine				30
		Bronchitis		Moraxella		P	M8-M12	1	0	2	0	3	cefuroxime		10
		Sinusitis		Undefined		P	M8-M12	1	0	2	0	3	clindamycin		8
		diarrhea		C. difficile		G	M0-M4	1	0	2	0	3	vancomycin					14
		URTI		Undefined		G	M8-M12	1	0	2	0	3	cephalexin					8
M17	GP	UTI		Undefined		G	M0-M4	1	0	2	0	3	cipro		10
		Bronchitis		Moraxella, Hemophilus		G	M0-M4	1	0	2	0	3	cipro		co-treated with UTI
		Bronchitis		Undefined		G	M0-M4	1	0	2	0	3	doxycycline		51
		Pharyngitis		Undefined		G	M0-M4	1	0	2	0	3	doxycycline		15
		Flu-like		Undefined		G	M0-M4	1	0	2	0	3	doxycycline		20
		Fever		Undefined		G	M4-M8	1	1	0	0	2	none
		UTI		Undefined		G	M4-M8	1	0	2	0	3	cipro		10
		URTI		Undefined		G	M4-M8	1	1	0	0	2	none
		URTI		Undefined		G	M8-M12	1	0	0	0	1	none
		Sinusitis		Undefined		G	M8-M12	1	0	2	0	3	cipro		10
		URTI		Undefined		P	M0-M4	1	0	2	0	3	augmentin					10
		Pharyngitis		Undefined		P	M0-M4	1	1	0	0	2	none
		Pharyngitis		Undefined		P	M0-M4	1	0	2	0	3	amoxacillin					6
M18	PG	Skin infection		HSV-1		P	M8-M12	1	0	1	0	2	acyclovir				5
		Otitis media		Undefined		G	M4-M8	2	0	2	0	4	augmentin					10
		Pneumonia		Undefined		G	M4-M8	2	0	2	0	4	augmentin					co-treated with otitis media
		Bronchitis		Hemophilus		G	M4-M8	1	0	2	0	3	augmentin					10
		Skin infection		HSV-1		G	M8-M12	1	0	2	0	3	valacyclovir					3
		UTI		Undefined		G	M8-M12	1	0	2	0	3	amoxacillin					10
		Bronchitis		Undefined		G	M8-M12	1	0	2	0	3	augmentin					10
M19	PG	URTI		Undefined		P	M8-M12	1	0	0	0	1	none
		Gastroenteritis		Undefined		G	M0-M4	1	1	0	0	2	none
		Appendicitis		Undefined		G	M0-M4	1	2	3	2	8	Ertapenem						7
		post-op intra-abdominal abscess		Undefined		G	M0-M4	2	2	3	2	9	Zosyn, Meropenem, Vancomycin, flagyl					6	9
		URTI		Undefined		G	M4-M8	1	0	0	0	1	none
		URTI		Undefined		G	M4-M8	1	0	0	0	1	none
		Vaginitis		Undefined		G	M4-M8	1	0	0	0	1	none
		UTI		Undefined		G	M4-M8	1	0	3	2	6	Ceftriaxone. cefuroxime					4	1
		Conjunctivitis		Undefined		G	M4-M8	1	0	0	0	1	none
		Conjunctivitis		Undefined		G	M8-M12	1	0	1	0	2	ofloxacin							4
		URTI		Undefined		G	M8-M12	1	0	0	0	1	none
		Otitis media		Undefined		G	M8-M12	2	0	2	0	4	amoxicillin, cipro otic					10		10

## Sheet: Suppl Table S4
Supplemental Table S4. Quality of Life of WHIM patients at baseline visit and after treatment with G-CSF (G) and plerixafor (P). Raw values for patient responses to the 36 questions on the sf36 version 2 questionnaire are shown and were analyzed using proprietary software and compared to the general population as shown in Supplemental Table 4.
Gender	DateOfBirth	Timepoint		Patient	GH01	HT	PF01	PF02	PF03	PF04	PF05	PF06	PF07	PF08	PF09	PF10	RP01	RP02	RP03	RP04	RE01	RE02	RE03	SF01	BP01	BP02	VT01	MH01	MH02	MH03	VT02	MH04	VT03	MH05	VT04	SF02	GH02	GH03	GH04	GH05
M	1999-09-14	Baseline		M01	1	1	2	3	3	2	3	3	3	3	3	3	5	5	5	5	5	5	5	1	1	1	1	5	5	1	1	5	5	1	5	5	2	5	5	2
M	1999-09-14	Y1M0		M01	1	1	3	3	3	2	2	3	3	3	3	3	5	5	5	5	5	5	5	1	1	1	1	4	5	1	1	5	5	1	5	5	4	2	5	1
M	1999-09-14	Y1M12		M01	1	1	3	3	3	3	3	3	3	3	3	3	5	5	5	5	5	5	5	1	1	1	1	5	5	1	1	5	5	1	5	5	5	1	5	1
M	1999-09-14	Y2M12		M01	1	3	3	3	3	3	3	3	3	3	3	3	5	5	5	5	5	5	4	1	1	1	1	4	5	1	1	5	5	1	4	5	5	1	5	1
M	1999-09-14	Y2M0		M01	1	1	3	3	3	3	3	3	3	3	3	3	5	5	5	5	5	5	5	1	1	1	1	5	5	1	1	5	5	1	5	5	5	2	5	1
F	1964-11-26	Baseline		M02	3	3	2	2	2	2	3	3	1	1	1	3	3	3	2	2	3	3	5	2	4	3	2	3	5	3	3	4	3	2	2	4	1	4	3	4
F	1964-11-26	Y1M0		M02	4	3	1	2	2	2	3	3	1	2	2	3	3	3	3	3	3	3	3	3	3	2	3	3	5	3	3	4	3	2	3	3	1	5	3	5
F	1964-11-26	Y1M12		M02	3	3	1	2	2	1	2	3	1	2	2	3	3	3	4	3	4	4	5	2	5	5	3	2	5	2	3	5	2	2	1	3	1	5	3	5
F	1964-11-26	Y2M0		M02	4	3	1	2	2	1	2	3	1	2	2	3	4	4	4	3	2	2	2	2	1	1	4	3	4	4	4	2	3	4	3	3	2	5	2	4
F	1964-11-26	Y2M12		M02	3	2	1	2	3	2	3	3	2	2	2	3	4	3	3	3	3	3	3	3	2	1	3	4	5	3	3	3	3	2	3	3	1	4	1	5
M	1958-12-07	Baseline		M03	2	3	2	3	3	3	3	3	3	3	3	3	5	5	5	5	5	5	5	5	3	1	1	5	5	2	2	5	4	2	4	5	2	2	4	2
M	1958-12-07	Y1M0		M03	2	2	3	3	3	3	3	3	3	3	3	3	5	5	5	5	5	5	5	1	1	1	1	5	5	2	1	5	5	2	4	5	2	3	4	2
M	1958-12-07	Y1M12		M03	1	2	3	3	3	3	3	3	3	3	3	3	5	5	5	5	5	5	5	1	1	1	1	5	5	2	2	5	4	2	5	5	2	2	5	2
M	1958-12-07	Y2M0		M03	2	1	3	3	3	3	3	3	3	3	3	3	5	5	5	5	5	5	5	1	2	1	2	5	5	2	2	5	5	2	4	5	2	2	4	2
M	1958-12-07	Y2M12		M03	1	2	3	3	3	3	3	3	3	3	3	3	5	5	5	5	5	5	5	1	1	1	2	5	5	2	2	5	5	2	4	5	2	2	3	2
F	1980-11-21	Y1D0		M04	2	3	3	3	3	3	3	3	3	3	3	3	4	5	4	4	5	5	5	1	4	2	1	5	5	1	2	5	4	2	4	5	1	2	5	2
F	1980-11-21	Y1M0		M04	3	2	3	3	3	3	3	3	3	3	3	3	4	4	4	4	5	5	5	1	4	2	2	5	5	2	2	5	3	2	3	5	1	3	4	2
F	1980-11-21	Y1M12		M04	3	2	2	3	3	2	3	2	3	3	3	3	4	5	5	5	5	5	5	1	4	2	2	4	5	1	2	5	3	1	3	5	2	3	5	4
F	1980-11-21	Y2M0		M04	3	2	2	3	3	2	3	3	3	3	3	3	4	5	5	4	5	5	5	1	4	2	1	5	5	2	2	5	4	1	4	5	2	2	5	3
F	1980-11-21	Y2M12		M04	3	2	2	3	3	3	3	3	3	3	3	3	3	4	4	4	5	5	5	1	2	1	2	5	5	2	3	5	3	1	3	5	1	3	5	4
F	1962-07-06	Baseline		M05	3	4	3	3	3	3	3	3	3	3	3	3	3	4	4	4	5	5	5	2	2	2	1	5	5	2	2	5	4	1	4	4	1	5	3	5
F	1962-07-06	Y1M0		M05	2	3	3	3	3	3	3	3	3	3	3	3	5	5	5	5	5	5	5	1	1	1	1	5	5	2	1	5	4	1	4	5	2	4	3	2
F	1962-07-06	Y1M12		M05	2	2	3	3	3	3	3	3	3	3	3	3	5	5	5	5	5	5	5	1	1	1	1	5	5	1	1	5	5	1	5	5	2	3	3	3
F	1962-07-06	Y2M0		M05	3	2	3	3	3	3	3	3	3	3	3	3	5	5	5	5	5	5	5	1	2	2	1	5	5	1	2	5	4	1	4	5	2	3	3	4
F	1962-07-06	Y2M12		M05	2	3	3	3	3	3	3	3	3	3	3	3	5	5	5	5	5	5	5	1	1	1	1	5	5	1	1	5	5	1	4	5	4	2	4	2
F	1994-12-20	Baseline		M06	2	2	2	2	2	2	3	3	3	3	3	3	4	3	3	3	5	5	5	2	3	4	2	4	5	2	2	5	4	2	4	4	2	3	3	4
F	1994-12-20	Y1M0		M06	2	3	2	2	2	2	3	2	2	3	3	3	4	5	4	4	5	5	5	2	3	2	2	4	5	2	3	4	3	2	2	4	4	2	2	4
F	1994-12-20	Y1M12		M06	2	2	2	2	2	3	3	3	2	3	3	3	4	4	4	4	5	5	5	2	2	2	2	4	5	3	2	5	3	2	2	4	2	2	2	2
F	1994-12-20	Y2M0		M06	2	2	2	2	2	2	3	2	2	3	3	3	5	4	4	4	5	5	5	2	2	2	2	5	5	3	2	5	3	2	2	4	2	2	3	2
F	1994-12-20	Y2M12		M06	2	3	1	2	3	2	2	3	2	3	3	3	4	4	4	4	5	4	5	2	2	2	2	3	4	2	3	4	3	2	3	4	2	2	2	2
M	2005-03-20	Baseline		M07	2	3	1	2	2	2	3	2	1	2	3	3	5	5	5	5	5	4	4	2	5	3	2	2	2		5	3	3	3	4	5	3	3	3	3
M	2005-03-20	Y1M0		M07	3	2	2	2	2	2	3	3	2	3	3		3	4	4	3	3	2	2	2	4	2	3	2	2	3	2	2	3		3	2	4	3	3	1
M	2005-03-20	Y1M12		M07	3	2	2	2	2	2	3	3	2	3	3	3	4	2	4	4	3	3	3	2	4	2	2	3	4	1	2	4	4	2	4	4	2	2	2	2
M	2005-03-20	Y2M0		M07	3		2	3	2	2	3	3	3	3	3	3	2	4	3	4	4	4	4	1	4	3	3	3	4	2	2	4	2		2	1	3	3	3	2
M	1983-05-03	Baseline		M08	3	3	3	3	3	3	3	3	3	3	3	3	5	5	5	5	5	5	5	1	2	1	1	5	5	2	2	5	5	1	4	5	4	3	3	4
M	1983-05-03	Y1M0		M08	2	2	3	3	3	3	3	3	3	3	3	3	5	5	5	5	5	5	5	1	1	1	2	4	5	2	5	5	5	2	5	5	5	2	5	2
M	1983-05-03	Y1M12		M08	1	2	3	3	3	3	3	3	3	3	3	3	5	5	5	5	5	5	5	1	1	1	1	5	5	1	1	5	5	1	5	5	2	2	4	2
M	1983-05-03	Y2M0		M08	3	3	3	3	3	3	3	3	3	3	3	3	5	5	5	5	5	5	5	1	1	1	2	2	5	2	2	5	5	1	5	5	3	2	4	2
M	1983-05-03	Y2M12		M08		2	3	3	3	3	3	3	3	3	3	3	5	5	5	5	5	5	5	1	1	1	2	4	5	3	2	4	4	2	4	5	3	3	3	3
F	1983-01-08	Baseline		M09	3	3	3	3	3	3	3	3	3	3	3	3	2	2	2	2	2	2	2	2	4	2	4	5	5	3	4	5	3	2	2	4	1	5	3	5
F	1983-01-08	Y2M0		M09	3	3	3	3	3	3	3	3	3	3	3	3	4	5	5	5	5	5	5	1	2	1	2	5	5	2	2	5	4	1	3	5	1	5	4	5
F	1983-01-08	Y2M12		M09	3	3	3	3	3	3	3	3	3	3	3	3	5	5	5	5	5	5	5	1	2	1	2	5	5	2	3	5	4	2	4	5	1	4	4	4
F	1979-09-18	Y1D0		M10	4	3	2	3	3	2	3	3	3	2	2	3	5	5	5	5	5	5	5	1	1	1	1	5	5	1	2	5	4	1	4	5	1	4	5	4
F	1979-09-18	Y1M0		M10			2	2	2	2	2	2	2	2	2	2	5											5	5	5	5	5	5	5	5	5	2	2	2	3
F	1979-09-18	Y1M12		M10	3	3	3	3	2	2	2	2	2	2	3	3	5	5	5	5	5	5	5	5	3	5	2	1	5	5	1	5	3	2	4	3	1	4	5
F	1979-09-18	Y2M0		M10	4	3	3	3	3	3	2		2	2	2	3	5	5	5	5	5	5	5	1	3	3	1	5	5	2	2	5	4	2	2	5	1	3	5	5
M	2002-07-28	Baseline		M11	4	3	1	3	3	3	3	3	3	3	3	3	5	5	5	5	5	5	5	1	4	1	1	5	5	1	1	5	5	1	5	5	1	5	5	3
M	2002-07-28	Y1M0		M11	2	4	2	1	1	1	1	1	1	1	1	1	1	5	5	5	5	5	5	5		5	4	5	5	5	5	5	5	5	5	5	5	3	1	2
M	2002-07-28	Y1M12		M11	3	3	2	2	2	3	3	3	3	3	3	3	5	4	5	5	5	5	5	1	3	2	2	5	5	1	5	5	5	1	3	5	1	5	5	4
M	2002-07-28	Y2M0		M11	2	2	3	3	3	3	3	3	3	3	3	3	3	3	3	3	3	3	3	2	2	2	2	5	5	2	3	5	3	2	2	4	3	3	3	3
F	1990-06-22	Baseline		M12	3	2	2	2	2	2	3	3	2	2	2	3	4	4	4	5	5	5	5	1	2	2	2	5	5	2	2	5	4	2	3	5	1	5	3	5
F	1990-06-22	Y1M0		M12			2	2	2	2	3	2	3	2	3	3	4	4	4	4	4	4	4	2	5	4	3	5	5	2	3	4	4	2	3	4	1	5	3	5
F	1990-06-22	Y1M12		M12	3	2	2	3	3	2	3	2	2	3	3	3	3	4	4	4	4	4	5	2	4	3	2	3	4	2	2	4	3	2	3	3	1	4	3	4
F	1990-06-22	Y2M12		M12	3	3	2	2	3	2	3	3	3	3	3	3	3		5	5	5	5	5	1	2	1	3	2	4	2	2	4	2	2	2	3	1	5	3	5
F	2005-03-12	Baseline		M13	3	3	3	3	3	3	3	3	3	3	3	3	5	5	5	5	5	5	5	1	1	1	1	5	5	1	1	5	5	1	5	5	5	1	3	2
F	2005-03-12	Y1M0		M13	3	3	3	3	3	3	3	3	3	3	3	3	5	5	5	5	5	5	5	1	2	1	1	4	5		1	4	4	2	4	5	3	3	2	2
F	2005-03-12	Y1M12		M13	2	2	3	3	3	3	3	3	3	3	3	3	5	5	5	5	5	5	5	1	1	1	1	5	5	1	1	5	5	1	5	5	3	3	3	2
F	2005-03-12	Y2M0		M13	3	2	3	3	3	3		3	3	3	3	3	5	5	5		5	5	5	1	4	2	0	5	5	1	1	5	4	2	4	5	3	3	3	3
F	2005-03-12	Y2M12		M13	3	3	2	3	3	2	3	3	3	3	3	3	5	5	5	5	4	4	4	1	2	1	2	5	5	2	2	5	4	2	4	5	3	3	5	2
F	1990-12-19	Baseline		M15	3	3	3	3	3	3	3	3	3	3	3	3	4	4	4	4	4	4	5	1	2	2	2	5	5	2	3	4	4	2	4	5	1	5	3	5
F	1990-12-19	Y1M0		M15	3	2	3	3	3	3	3	2	3	3	3	3	5	5	5	5	5	5	5	1	2	1	2	5	5	1	2	3	4	2		5	1	5	3	5
F	1990-12-19	Y1M12		M15	3	3	3	3	3	3	3	3	3	3	3	3	5	5	5	5	5	5	5	1	3	1	2	5	4	2	2	3	4	2	4	5	1	5	3	5
F	1960-11-22	Y1D0		M16	3	3	1	2	3	2	3	2	3	3	3	3	5	5	5	5	5	5	5	1	3	2	4	5	5	2	5	5	2	3	2	5	2	4	3	5
F	1960-11-22	Y1M0		M16	3	3	1	2	2	1	2	2	2	3	3	3	5	4	4	4	1	2	3	3	2	1	4	3	2	4	5	2	2	3	2	3	1	5	3	5
F	1960-11-22	Y1M12		M16	4	3	1	1	2	1	2	1	1	2	2	3	2	1	2	1	2	2	3	4	3	2	5	3	2	4	5	2	1	5	1	2	1	5	3	5
F	1960-11-22	Y2M0		M16	4	3	1	1	2	1	1	1	1	2	2	3	2	2	3	2	2	2	3	4	4	3	5	4	2	4	5	2	1	4	2	2	1	5	2	5
F	1979-04-21	Baseline		M17	4	4	3	1	3	1	3	2	2	3	3	3	5	4	5	5	1	1	2	2	2	1	5	2	2	4	5	1	1	5	1	1	1	5	2	5
F	1979-04-21	Y1M0		M17	3	2	2	2	2	2	3	2	2	2	2	3	4	3	4	4	3	2	3	4	4	3	4	2	3	4	4	2	3	5	2	2	1	5	3	5
F	1979-04-21	Y1M12		M17	3	2	2	3	3	2	2	3	2	2	2	3	5	5	5	5	1	1	1	5	2	1	5	1	1	5	5	1	1	5	1	1	2	5	3	4
F	1979-04-21	Y2M0		M17	3	3	2	2	2	2	2	2	3	3	3	3	5	4	5	5	4	4	5	1	5	4	4	2	4	4	4	4	3	4	1	3	1	5	3	4
F	1979-07-04	Baseline		M18	3	2	2	3	3	2	3	3	2	3	3	3	4	4	4	4	5	5	5	2	2	2	1	2	5	1	3	5	4	1	4	5	1	5	4	4
F	1979-07-04	Y1M0		M18	3	1	2	3	3	2	3	3	3	3	3	3	5	5	5	5	5	5	5	1	1	1	1	3	5	4	2	5	3	1	3	5	4	2	3	2
F	1979-07-04	Y1M12		M18	3	1	2	3	3	2	3	3	3	3	3	3	5	5	5	5	5	5	5	1	1	1	2	3	5	2	2	5	4	2	4	5	2	2	4	2
F	1979-07-04	Y2M0		M18	2	3	2	3	3	2	3	3	3	3	3	3	5	4	5	5	5	5	5	1	4	1	2	3	5	2	2	5	3	2	4	5	2	2	4	2
F	1979-07-04	Y2M12		M18	3	4	2	3	3	2	2	2	2	3	3	3	3	3	3	3	5	5	5	1	3	2	3	4	5	4	4	5	4	2	4	5	2	4	3	4
F	2002-04-27	Y1D0		M19	3	3	3	3	3	3	3	3	3	3	3	3	5	3	5	2	5	5	5	2	1	1	5	5	5	1	5	5	1	1	1	3	1	5	3	4
F	2002-04-27	Y1M0		M19	3	2	3	3	3	3	3	3	3	3	3	3	5	5	5	5	5	5	5	1	3	2	3	5	5	1	3	5	3	1	3	4	1	4	3	4
F	2002-04-27	Y1M12		M19	3	2	3	3	3	3	3	3	3	3	3	3	5	5	5	5	5	5	5	1	1	1	2	5	5	1	2	5	4	1	4	5	2	3	3	3
F	2002-04-27	Y2M0		M19	3	2	3	3	3	3	3	3	3	3	3	3	4	4	4	4	5	5	5	1	1	1	2	5	5	1	2	5	4	1	4	5	2	3	3	4

## Sheet: Figure 5A
Figure 5A. Effects of plerixafor versus G-CSF on circulating blood cell counts in WHIM patients. Baseline values and values after the morning dose at the final visit in each treatment phase are shown. Values for M07 and M17 are included for the final visit in the treatment phase in which they met failure criteria.
	ALC (cells/microliter)			ANC (cells/microliter)			AMC (cells/microliter)			Platelets (cells/microliter X 103)
Patient	Baseline	G-CSF	Plerixafor	Baseline	G-CSF	Plerixafor	Baseline	G-CSF	Plerixafor	Baseline	G-CSF	Plerixafor		Drug Order
M01	490	480	1920	50	630	960	20	70	460	102	112	105		GP
M02	550	630	3990	160	960	839	20	200	80	163	124	130		GP
M03	320	590	3360	210	660	570	80	250	710	120	126	135		PG
M04	460	930	1650	250	890	550	80	110	260	183	100	140		GP
M05	600	1160	3970	360	1660	2230	270	90	710	219	184	229		PG
M06	820	600	2000	110	670	1370	70	120	490	182	193	200		PG
M07	470	450	3380	190	310	360	40	70	140	117	142	152		GP
M08	790	890	3050	140	630	580	50	140	240	142	159	151		GP
M09	430	460	fail	590	2000	fail	130	150	fail	155	158	fail		PG
M10	610	500	1160	140	1840	1070	30	100	130	192	175	235		PG
M11	530	270	1110	70	280	250	100	30	40	104	125	130		GP
M12	560	360	1810	190	690	1310	60	90	230	168	191	200		PG
M13	410	310	2540	120	240	460	130	120	820	197	203	234		GP
M14	fail	fail	fail	fail	fail	fail	fail	fail	fail	fail	fail	fail		PG
M15	340	620	1160	740	1730	2560	90	30	280	239	204	231		GP
M16	750	650	1500	360	980	2350	180	190	350	226	216	177		PG
M17	600	810	2990	230	660	1140	130	120	380	145	179	181		GP
M18	1000	820	2930	350	1040	930	210	130	520	187	252	234		PG
M19	1010	1330	2720	340	1190	4280	260	420	960	202	207	182		PG

## Sheet: Figure 6
Figure 6. Normalization of circulating B cell levels by plerixafor did not affect immunoglobulin levels. Missing data were for either scheduling conflicts or patients missing a visit or a blood draw at NIH.
Absolute B Cell Count (cells/microliter)
GP order												PG order
	Time on drug (mos)	M01	M02	M04	M07	M08	M11	M13	M15	M17			Time on drug (mos)	M03	M05	M06	M09	M10	M12	M16	M18	M19
	0	13	5	25	19	9	16	18	12	13			0	26	15	14	12	10	3	13	23	24
	2	7	6	17	missing	8	missing	15	5	9			2	430	134	507	fail	151	114	304	384	1541
	6	13	6	20	8	9	missing	18	7	19			6	411	457	255	fail	missing	101	413	262	869
	10	6	2	25	30	9	8	16	4	13			10	242	79	204	fail	167	181	394	88	1028
	14	12	4	48	18	13	10	13	7	12			14	243	195	326	fail	52	188	155	88	756
	16	144	159	175	984	256	551	261	181	271			16	204	missing	26	22	15	6	20	31	104
	20	508	22	275	fail	506	145	110	307	508			20	17	20	15	21	12	3	23	22	46
	24	468	47	496	fail	235	missing	254	201	fail			24	14	16	25	18	missing	3	missing	18	60
	28	324	83	97	fail	171	124	443	missing	fail			28	12	23	32	26	8	4	missing	14	missing
	Baseline and final Ig measurement during each treatment phase. Patients receiving IVIG and IgG levels in patients receiving IVIG are designated by green text. Baseline values and values at the final visit in each treatment phase are shown. Values for M07 and M17 are included for the final visit in the treatment phase in which they met failure criteria.
		IgG (mg/dL)			IgM (mg/dL)			IgA (mg/dL)
Drug Order	Patient	Baseline	G-CSF	Plerixafor	Baseline	G-CSF	Plerixafor	Baseline	G-CSF	Plerixafor
GP	M01	526	443	534	82	88	83	7	5	6
GP	M02	846	995	688	7	9	6	57	61	86
PG	M03	610	530	650	27	24	22	122	110	131
GP	M04	523	527	696	137	140	154	95	95	120
PG	M05	745	717	880	78	74	77	169	216	279
PG	M06	995	850	972	81	55	84	209	123	145
GP	M07	780	499	fail	40	29	28	5	5	6
GP	M08	685	630	637	102	122	88	151	139	152
PG	M09	609	683	fail	112	114	fail	168	182	fail
PG	M10	672	585	614	79	98	60	90	92	89
GP	M11	593	1268	1273	37	40	6	5	5	5
PG	M12	889	731	861	20	11	11	5	5	5
GP	M13	1968	888	1149	9	12	14	36	46	40
PG	M14	959	fail	fail	359	fail	fail	201	fail	fail
GP	M15	285	941	385	34	48	41	5	5	5
PG	M16	655	642	722	49	53	45	184	173	193
GP	M17	1106	738	877	199	177	160	75	76	72
PG	M18	1107	924	857	57	53	34	379	413	345
PG	M19	736	805	822	115	155	135	161	240	234

## Sheet: Suppl Figure S1
Suppl Figure 1. Pulmonary function in WHIM patients treated with plerixafor and G-CSF for one-year. EoT, end of treatment; DLCO, diffusion capacity of the lung for carbon monoxide; FEV1, forced expiratory volume in one second; FVC, forced vital capacity. Data were acquired as part of clinical care, not as a protocol requirement.
		FEV1 (% of predicted)			FVC (% of predicted)			DLCO (% of predicted)
Patient	Drug Order	Baseline	EoT 1	EoT 2	Baseline	EoT 1	EoT 2	Baseline	EoT 1	EoT 2
M01	GP	40	40	missing	45	47	missing	46	54	missing
M02	GP	34	32	32	51	47	46	missing	missing	59
M03	PG	67	70	missing	74	79	missing	missing	missing	missing
M04	GP	103	missing	missing	114	missing	missing	86	missing	missing
M05	PG	74	71	missing	78	81	missing	50	52	missing
M06	PG	missing	missing	missing	missing	missing	missing	missing	missing	missing
M07	GP	92	89	fail	95	97	fail	missing	65	fail
M08	GP	92		missing	91	missing	missing	77	missing	missing
M09	PG	95	fail	missing	91	fail	missing	64	fail	missing
M10	PG	102	missing	missing	108	missing	missing	missing	missing	missing
M11	GP	64	72	missing	86	83	missing	missing	57	missing
M12	PG	100	106	missing	105	110	missing	60	53	missing
M13	GP	75	missing	missing	94	missing	missing	64	missing	missing
M14	PG	99	fail	fail	114	fail	fail	66	fail	fail
M15	GP	118	missing	missing	144	missing	missing	81	missing	missing
M16	PG	60	57	missing	80	72	missing	57	57	missing
M17	GP	113	missing	fail	118	missing	fail	68	missing	fail
M18	PG	72	76	66	96	103	93	75	78	76
M19	PG	109	missing	missing	104	missing	missing	70	missing	missing

## Sheet: Suppl Figure S2
Supplemental Figure S2. Relationship of maximal study drug doses given during the treatment phases.
		Maximum Dose (micrograms/kg/d)
Patient	Drug Order	Plerixafor	G-CSF
M01	GP	86	2.3
M02	GP	29	0.8
M03	PG	48	0.6
M04	GP	92	1.4
M05	PG	32	0.6
M06	PG	37	0.5
M07	GP	93	2.1
M08	GP	23	0.4
M09	PG	33	0.6
M10	PG	39	1.1
M11	GP	79	3.8
M12	PG	34	0.7
M13	GP	94	3
M14	PG	24	0.3
M15	GP	54	0.7
M16	PG	32	0.6
M17	GP	54	0.8
M18	PG	34	0.6
M19	PG	44	0.5
<18 yrs old

## Sheet: Suppl Figure S3
Suppl Figure S3A										Suppl Figure S3B
		Distribution of Infections (n) by Infected Site										Distribution of Infections (n) by Time on Study Drug
												Study Drug and Treatment Interval (months)
		Airway		Skin		GI						G-CSF			Plerixafor
Patient	Drug Order	Plerixafor	G-CSF	Plerixafor	G-CSF	Plerixafor	G-CSF			Patient	Drug Order	0-4	4-8	8-12	0-4	4-8	8-12
M01	GP	0	3	0	0	0	0			M01	GP	1	2	0	0	0	0
M02	GP	3	4	0	0	0	3			M02	GP	6	2	1	0	1	2
M03	PG	0	0	0	0	0	0			M03	PG	0	0	0	0	0	0
M04	GP	0	1	1	0	0	0			M04	GP	0	1	1	1	0	0
M05	PG	5	0	0	0	0	0			M05	PG	0	0	0	2	3	1
M06	PG	0	1	0	0	0	0			M06	PG	0	0	1	1	0	1
M07	GP	fail	2	fail	1	fail	1			M07	GP	2	2	2	fail	fail	fail
M08	GP	6	0	0	0	1	1			M08	GP	0	1	0	3	4	2
M09	PG	fail	3	fail	0	fail	0			M09	PG	0	1	2	fail	fail	fail
M10	PG	1	1	1	0	0	0			M10	PG	2	0	0	2	0	2
M11	GP	2	4	1	0	0	1			M11	GP	1	3	1	0	2	1
M12	PG	0	3	0	0	0	0			M12	PG	0	0	0	3	0	0
M13	GP	1	0	2	1	0	0			M13	GP	0	1	2	2	0	1
M14	PG	fail	fail	fail	fail	fail	fail			M14	PG	fail	fail	fail	fail	fail	fail
M15	GP	5	1	0	2	0	0			M15	GP	2	1	1	2	1	2
M16	PG	3	1	1	0	0	1			M16	PG	1	0	1	0	2	2
M17	GP	fail	7	fail	0	fail	0			M17	GP	5	3	2	2	fail	fail
M18	PG	0	4	1	1	0	0			M18	PG	0	3	3	0	0	1
M19	PG	1	4	0	0	0	3			M19	PG	3	5	3	0	0	1

[truncated: 18 more sheets: Suppl Figure S4A, Suppl Figure S4B, Suppl Figure S4C, Suppl Figure S4D, Suppl Figure S4E, Suppl Figure S4F, Suppl Figure S4G, Suppl Figure S4H, Suppl Figure S4I, Suppl Figure S4J, Suppl Figure S4K, Suppl Figure S4L, Suppl Figure S4M, Suppl Figure S4N, Figure 3B, Suppl Figure S5, Suppl Figure S6, Figure 3C]
